# Supplementary material for: Fabrication of Needle-Like Silicon Nanowires by Using a Nanoparticles-Assisted Bosch Process for Both High Hydrophobicity and Anti-Reflection
Source: Micromachines (Basel). 2021 Aug 25;12(9):1009. doi: 10.3390/mi12091009 (PMC8471489; doi:10.3390/mi12091009)
Supplement: Supplementary file 1 [file micromachines-12-01009-s001.zip]

Archive with 3 entries (3 files):
- micromachines-1343201-supplementary.pdf
- Video S1.mp4
- Video S2.mp4
